# Supplementary material for: A Murine Model of Food Allergy by Epicutaneous Adjuvant-Free Allergen Sensitization Followed by Oral Allergen Challenge Combined with Aspirin for Enhanced Detection of Hypersensitivity Manifestations and Immunotherapy Monitoring
Source: Nutrients. 2023 Feb 2;15(3):757. doi: 10.3390/nu15030757 (PMC9920581; doi:10.3390/nu15030757)
Supplement: Supplementary file 1 [file nutrients-15-00757-s001.zip]

Archive with 1 entries (1 files):
- nutrients-2153071-supplementary.pdf
